# Supplementary material for: Superior Induced Pluripotent Stem Cell Generation through Phactr3-Driven Mechanomodulation of Both Early and Late Phases of Cell Reprogramming
Source: Biomater Res. 2024 May 21;28:0025. doi: 10.34133/bmr.0025 (PMC11106629; doi:10.34133/bmr.0025)
Supplement: Supplementary 1 — Figs. S1 to S11 [file bmr.0025.f1.zip]

Archive with 12 entries (12 files):
- Manuscript_Chowdhury et al_supp_fig_legends.docx
- SuppFig1.jpg
- SuppFig10.jpg
- SuppFig11.jpg
- SuppFig2.jpg
- SuppFig3.jpg
- SuppFig4.jpg
- SuppFig5.jpg
- SuppFig6.jpg
- SuppFig7.jpg
- SuppFig8.jpg
- SuppFig9.jpg
